# Supplementary material for: Off-Label Pediatric Medication Prescribing and Dispensing: Awareness and Attitudes among Community Pharmacists: A Questionnaire-Based Study
Source: Pharmacy (Basel). 2024 Sep 27;12(5):149. doi: 10.3390/pharmacy12050149 (PMC11511102; doi:10.3390/pharmacy12050149)
Supplement: Supplementary file 1 [file pharmacy-12-00149-s001.zip]

Archive with 1 entries (1 files):
- pharmacy-3204753-supplementary.pdf
